# Supplementary material for: Phase 2 multicentre trial investigating intermittent and continuous dosing schedules of the poly(ADP-ribose) polymerase inhibitor rucaparib in germline BRCA mutation carriers with advanced ovarian and breast cancer
Source: Br J Cancer. 2016 Mar 22;114(7):723–30. doi: 10.1038/bjc.2016.41 (PMC4882768; doi:10.1038/bjc.2016.41)
Supplement: Supplementary Table [file bjc201641x1.xls]

## Sheet: Sheet1
Dose level (mg)	Patient no.	Tmax (h)	Cmax (ng/ml)	Half-life (h)	AUC (ng/ml.h)	Vz/F (litre)	Cl/F (L/h)
92	18	1.5 - 4.1	208±115	9.6±1.7	2312±1269	758±456	54.8±32.0
120	4	2.5 - 4.2	225±70	9.3±0.9	2612±634	650±204	48.3±13.2
240	4	1.5 - 4	274±36	6.9±3.1	2985±974	800±208	86.9±27.2
480	4	1.0 - 5.5	643±130	7.9±1.8	6852±1446	831±237	72.3±16.1
600	1	1.4	839	2.9	4637	544	129.4
